# Supplementary material for: Unraveling the Role of Scutellaria baicalensis for the Treatment of Breast Cancer Using Network Pharmacology, Molecular Docking, and Molecular Dynamics Simulation
Source: Int J Mol Sci. 2023 Feb 10;24(4):3594. doi: 10.3390/ijms24043594 (PMC9964558; doi:10.3390/ijms24043594)
Supplement: Supplementary file 1 [file ijms-24-03594-s001.zip]

Archive with 1 entries (1 files):
- ijms-2128726-supplementary.pdf
